# Supplementary material for: Picoliter Droplet Generation and Dense Bead-in-Droplet Encapsulation via Microfluidic Devices Fabricated via 3D Printed Molds
Source: Micromachines (Basel). 2022 Nov 10;13(11):1946. doi: 10.3390/mi13111946 (PMC9695966; doi:10.3390/mi13111946)
Supplement: Supplementary file 1 [file micromachines-13-01946-s001.zip]

Archive with 1 entries (1 files):
- micromachines-2015257-supplementary.pdf
